# Supplementary material for: Altered Circulating MicroRNA Profiles After Endurance Training: A Cohort Study of Ultramarathon Runners
Source: Front Physiol. 2022 Jan 25;12:792931. doi: 10.3389/fphys.2021.792931 (PMC8824535; doi:10.3389/fphys.2021.792931)
Supplement: Supplementary file 2 [file Table_1.XLSX]

## Sheet: Arkusz1
article number	miRNA	tissue	source	effect	fold	process	data_source	marathon-type	type of exercise	subjects	acute / chronic exercise	P1 runners	P2 cyclers	P3 combined
1	hsa-miR-1	plasma	Gomes CP, Oliveira GP Jr, Madrid B, Almeida JA, Franco OL, Pereira RW. Circulating miR-1, miR-133a, and miR-206 levels are increased after a half-marathon run. Biomarkers. 2014 Nov;19(7):585-9. doi: 10.3109/1354750X.2014.952663. Epub 2014 Aug 22. PubMed PMID: 25146754.	upregulated	1.3	hypertrophy	miRNA_tbefore_vs_after	half-marathon	recreational runners	5	acute	acute		acute
1	hsa-miR-133a	plasma	Gomes CP, Oliveira GP Jr, Madrid B, Almeida JA, Franco OL, Pereira RW. Circulating miR-1, miR-133a, and miR-206 levels are increased after a half-marathon run. Biomarkers. 2014 Nov;19(7):585-9. doi: 10.3109/1354750X.2014.952663. Epub 2014 Aug 22. PubMed PMID: 25146754.	upregulated	1.2	hypertophy	miRNA_tbefore_vs_after	half-marathon	recreational runners	5	acute	acute		acute
1	hsa-miR-206	plasma	Gomes CP, Oliveira GP Jr, Madrid B, Almeida JA, Franco OL, Pereira RW. Circulating miR-1, miR-133a, and miR-206 levels are increased after a half-marathon run. Biomarkers. 2014 Nov;19(7):585-9. doi: 10.3109/1354750X.2014.952663. Epub 2014 Aug 22. PubMed PMID: 25146754.	upregulated	4.3	fiber type in muscle	miRNA_tbefore_vs_after	half-marathon	recreational runners	5	acute	acute		acute
2	hsa-miR-126	plasma	Baggish AL, Park J, Min PK, Isaacs S, Parker BA, Thompson PD, Troyanos C, D'Hemecourt P, Dyer S, Thiel M, Hale A, Chan SY. Rapid upregulation and clearance of distinct circulating microRNAs after prolonged aerobic exercise. J Appl Physiol (1985). 2014 Mar 1;116(5):522-31. doi: 10.1152/japplphysiol.01141.2013. Epub 2014 Jan 16. PubMed PMID: 24436293; PubMed Central PMCID: PMC3949215.	upregulated	1.9	endothelial damage	miRNA_tbefore_vs_after	marathon	endurance runners	21	acute	acute		acute
2	hsa-miR-1	plasma	Baggish AL, Park J, Min PK, Isaacs S, Parker BA, Thompson PD, Troyanos C, D'Hemecourt P, Dyer S, Thiel M, Hale A, Chan SY. Rapid upregulation and clearance of distinct circulating microRNAs after prolonged aerobic exercise. J Appl Physiol (1985). 2014 Mar 1;116(5):522-31. doi: 10.1152/japplphysiol.01141.2013. Epub 2014 Jan 16. PubMed PMID: 24436293; PubMed Central PMCID: PMC3949215.	upregulated	21.8		miRNA_tbefore_vs_after	marathon	endurance runners	21	acute	acute		acute
2	hsa-miR-133a	plasma	Baggish AL, Park J, Min PK, Isaacs S, Parker BA, Thompson PD, Troyanos C, D'Hemecourt P, Dyer S, Thiel M, Hale A, Chan SY. Rapid upregulation and clearance of distinct circulating microRNAs after prolonged aerobic exercise. J Appl Physiol (1985). 2014 Mar 1;116(5):522-31. doi: 10.1152/japplphysiol.01141.2013. Epub 2014 Jan 16. PubMed PMID: 24436293; PubMed Central PMCID: PMC3949215.	upregulated	18.5		miRNA_tbefore_vs_after	marathon	endurance runners	21	acute	acute		acute
2	hsa-miR-499-5p	plasma	Baggish AL, Park J, Min PK, Isaacs S, Parker BA, Thompson PD, Troyanos C, D'Hemecourt P, Dyer S, Thiel M, Hale A, Chan SY. Rapid upregulation and clearance of distinct circulating microRNAs after prolonged aerobic exercise. J Appl Physiol (1985). 2014 Mar 1;116(5):522-31. doi: 10.1152/japplphysiol.01141.2013. Epub 2014 Jan 16. PubMed PMID: 24436293; PubMed Central PMCID: PMC3949215.	upregulated	2.3	cardiocyte damage	miRNA_tbefore_vs_after	marathon	endurance runners	21	acute	acute		acute
2	hsa-miR-208a	plasma	Baggish AL, Park J, Min PK, Isaacs S, Parker BA, Thompson PD, Troyanos C, D'Hemecourt P, Dyer S, Thiel M, Hale A, Chan SY. Rapid upregulation and clearance of distinct circulating microRNAs after prolonged aerobic exercise. J Appl Physiol (1985). 2014 Mar 1;116(5):522-31. doi: 10.1152/japplphysiol.01141.2013. Epub 2014 Jan 16. PubMed PMID: 24436293; PubMed Central PMCID: PMC3949215.	upregulated	9.4		miRNA_tbefore_vs_after	marathon	endurance runners	21	acute	acute		acute
2	hsa-miR-146a	plasma	Baggish AL, Park J, Min PK, Isaacs S, Parker BA, Thompson PD, Troyanos C, D'Hemecourt P, Dyer S, Thiel M, Hale A, Chan SY. Rapid upregulation and clearance of distinct circulating microRNAs after prolonged aerobic exercise. J Appl Physiol (1985). 2014 Mar 1;116(5):522-31. doi: 10.1152/japplphysiol.01141.2013. Epub 2014 Jan 16. PubMed PMID: 24436293; PubMed Central PMCID: PMC3949215.	upregulated	3.3	inflammation	miRNA_tbefore_vs_after	marathon	endurance runners	21	acute	acute		acute
3	hsa-miR-1	plasma	Min PK, Park J, Isaacs S, Taylor BA, Thompson PD, Troyanos C, D'Hemecourt P, Dyer S, Chan SY, Baggish AL. Influence of statins on distinct circulating microRNAs during prolonged aerobic exercise. J Appl Physiol (1985). 2016 Mar 15;120(6):711-20. doi: 10.1152/japplphysiol.00654.2015. Epub 2015 Oct 15. PubMed PMID: 26472872; PubMed Central PMCID: PMC5504424.	upregulated	4.4		miRNA_tbefore_vs_after	marathon	endurance runners	28	acute	acute		acute
3	hsa-miR-133a	plasma	Min PK, Park J, Isaacs S, Taylor BA, Thompson PD, Troyanos C, D'Hemecourt P, Dyer S, Chan SY, Baggish AL. Influence of statins on distinct circulating microRNAs during prolonged aerobic exercise. J Appl Physiol (1985). 2016 Mar 15;120(6):711-20. doi: 10.1152/japplphysiol.00654.2015. Epub 2015 Oct 15. PubMed PMID: 26472872; PubMed Central PMCID: PMC5504424.	upregulated	11		miRNA_tbefore_vs_after	marathon	endurance runners	28	acute	acute		acute
3	hsa-miR-206	plasma	Min PK, Park J, Isaacs S, Taylor BA, Thompson PD, Troyanos C, D'Hemecourt P, Dyer S, Chan SY, Baggish AL. Influence of statins on distinct circulating microRNAs during prolonged aerobic exercise. J Appl Physiol (1985). 2016 Mar 15;120(6):711-20. doi: 10.1152/japplphysiol.00654.2015. Epub 2015 Oct 15. PubMed PMID: 26472872; PubMed Central PMCID: PMC5504424.	upregulated	14.5		miRNA_tbefore_vs_after	marathon	endurance runners	28	acute	acute		acute
4	hsa-miR-150-5p	plasma	de Gonzalo-Calvo D, Dávalos A, Fernández-Sanjurjo M, Amado-Rodríguez L, Díaz-Coto S, Tomás-Zapico C, Montero A, García-González Á, Llorente-Cortés V, Heras ME, Boraita Pérez A, Díaz-Martínez ÁE, Úbeda N, Iglesias-Gutiérrez E. Circulating microRNAs as emerging cardiac biomarkers responsive to acute exercise. Int J Cardiol. 2018 Aug 1;264:130-136. doi: 10.1016/j.ijcard.2018.02.092. PubMed PMID: 297…	upregulated	2.7	inflammation	miRNA_tbefore_vs_after	marathon	recreational runners	9	acute	acute		acute
4	hsa-let-7d	plasma	de Gonzalo-Calvo D, Dávalos A, Fernández-Sanjurjo M, Amado-Rodríguez L, Díaz-Coto S, Tomás-Zapico C, Montero A, García-González Á, Llorente-Cortés V, Heras ME, Boraita Pérez A, Díaz-Martínez ÁE, Úbeda N, Iglesias-Gutiérrez E. Circulating microRNAs as emerging cardiac biomarkers responsive to acute exercise. Int J Cardiol. 2018 Aug 1;264:130-136. doi: 10.1016/j.ijcard.2018.02.092. PubMed PMID: 297…	upregulated	2.5	inflammation	miRNA_tbefore_vs_after	marathon	recreational runners	9	acute	acute		acute
4	hsa-let-7f	plasma	de Gonzalo-Calvo D, Dávalos A, Fernández-Sanjurjo M, Amado-Rodríguez L, Díaz-Coto S, Tomás-Zapico C, Montero A, García-González Á, Llorente-Cortés V, Heras ME, Boraita Pérez A, Díaz-Martínez ÁE, Úbeda N, Iglesias-Gutiérrez E. Circulating microRNAs as emerging cardiac biomarkers responsive to acute exercise. Int J Cardiol. 2018 Aug 1;264:130-136. doi: 10.1016/j.ijcard.2018.02.092. PubMed PMID: 297…	upregulated	2.5	inflammation	miRNA_tbefore_vs_after	marathon	recreational runners	9	acute	acute		acute
4	hsa-miR-125-5p	plasma	de Gonzalo-Calvo D, Dávalos A, Fernández-Sanjurjo M, Amado-Rodríguez L, Díaz-Coto S, Tomás-Zapico C, Montero A, García-González Á, Llorente-Cortés V, Heras ME, Boraita Pérez A, Díaz-Martínez ÁE, Úbeda N, Iglesias-Gutiérrez E. Circulating microRNAs as emerging cardiac biomarkers responsive to acute exercise. Int J Cardiol. 2018 Aug 1;264:130-136. doi: 10.1016/j.ijcard.2018.02.092. PubMed PMID: 297…	upregulated	1.5	inflammation	miRNA_tbefore_vs_after	marathon	recreational runners	9	acute	acute		acute
4	hsa-miR-132-3p	plasma	de Gonzalo-Calvo D, Dávalos A, Fernández-Sanjurjo M, Amado-Rodríguez L, Díaz-Coto S, Tomás-Zapico C, Montero A, García-González Á, Llorente-Cortés V, Heras ME, Boraita Pérez A, Díaz-Martínez ÁE, Úbeda N, Iglesias-Gutiérrez E. Circulating microRNAs as emerging cardiac biomarkers responsive to acute exercise. Int J Cardiol. 2018 Aug 1;264:130-136. doi: 10.1016/j.ijcard.2018.02.092. PubMed PMID: 297…	upregulated	2.3	inflammation	miRNA_tbefore_vs_after	marathon	recreational runners	9	acute	acute		acute
4	hsa-miR-143-3p	plasma	de Gonzalo-Calvo D, Dávalos A, Fernández-Sanjurjo M, Amado-Rodríguez L, Díaz-Coto S, Tomás-Zapico C, Montero A, García-González Á, Llorente-Cortés V, Heras ME, Boraita Pérez A, Díaz-Martínez ÁE, Úbeda N, Iglesias-Gutiérrez E. Circulating microRNAs as emerging cardiac biomarkers responsive to acute exercise. Int J Cardiol. 2018 Aug 1;264:130-136. doi: 10.1016/j.ijcard.2018.02.092. PubMed PMID: 297…	upregulated	2.2	inflammation	miRNA_tbefore_vs_after	marathon	recreational runners	9	acute	acute		acute
4	hsa-miR-148a-3p	plasma	de Gonzalo-Calvo D, Dávalos A, Fernández-Sanjurjo M, Amado-Rodríguez L, Díaz-Coto S, Tomás-Zapico C, Montero A, García-González Á, Llorente-Cortés V, Heras ME, Boraita Pérez A, Díaz-Martínez ÁE, Úbeda N, Iglesias-Gutiérrez E. Circulating microRNAs as emerging cardiac biomarkers responsive to acute exercise. Int J Cardiol. 2018 Aug 1;264:130-136. doi: 10.1016/j.ijcard.2018.02.092. PubMed PMID: 297…	upregulated	2.2	inflammation	miRNA_tbefore_vs_after	marathon	recreational runners	9	acute	acute		acute
4	hsa-miR-223-3p	plasma	de Gonzalo-Calvo D, Dávalos A, Fernández-Sanjurjo M, Amado-Rodríguez L, Díaz-Coto S, Tomás-Zapico C, Montero A, García-González Á, Llorente-Cortés V, Heras ME, Boraita Pérez A, Díaz-Martínez ÁE, Úbeda N, Iglesias-Gutiérrez E. Circulating microRNAs as emerging cardiac biomarkers responsive to acute exercise. Int J Cardiol. 2018 Aug 1;264:130-136. doi: 10.1016/j.ijcard.2018.02.092. PubMed PMID: 297…	upregulated	4.7	inflammation	miRNA_tbefore_vs_after	marathon	recreational runners	9	acute	acute		acute
4	hsa-miR-223-5p	plasma	de Gonzalo-Calvo D, Dávalos A, Fernández-Sanjurjo M, Amado-Rodríguez L, Díaz-Coto S, Tomás-Zapico C, Montero A, García-González Á, Llorente-Cortés V, Heras ME, Boraita Pérez A, Díaz-Martínez ÁE, Úbeda N, Iglesias-Gutiérrez E. Circulating microRNAs as emerging cardiac biomarkers responsive to acute exercise. Int J Cardiol. 2018 Aug 1;264:130-136. doi: 10.1016/j.ijcard.2018.02.092. PubMed PMID: 297…	upregulated	1.8	inflammation	miRNA_tbefore_vs_after	marathon	recreational runners	9	acute	acute		acute
4	hsa-miR-29a-3p	plasma	de Gonzalo-Calvo D, Dávalos A, Fernández-Sanjurjo M, Amado-Rodríguez L, Díaz-Coto S, Tomás-Zapico C, Montero A, García-González Á, Llorente-Cortés V, Heras ME, Boraita Pérez A, Díaz-Martínez ÁE, Úbeda N, Iglesias-Gutiérrez E. Circulating microRNAs as emerging cardiac biomarkers responsive to acute exercise. Int J Cardiol. 2018 Aug 1;264:130-136. doi: 10.1016/j.ijcard.2018.02.092. PubMed PMID: 297…	upregulated	2.6	inflammation	miRNA_tbefore_vs_after	marathon	recreational runners	9	acute	acute		acute
4	hsa-miR-43a-5p	plasma	de Gonzalo-Calvo D, Dávalos A, Fernández-Sanjurjo M, Amado-Rodríguez L, Díaz-Coto S, Tomás-Zapico C, Montero A, García-González Á, Llorente-Cortés V, Heras ME, Boraita Pérez A, Díaz-Martínez ÁE, Úbeda N, Iglesias-Gutiérrez E. Circulating microRNAs as emerging cardiac biomarkers responsive to acute exercise. Int J Cardiol. 2018 Aug 1;264:130-136. doi: 10.1016/j.ijcard.2018.02.092. PubMed PMID: 297…	upregulated	2.9	inflammation	miRNA_tbefore_vs_after	marathon	recreational runners	9	acute	acute		acute
4	hsa-miR-424-3p	plasma	de Gonzalo-Calvo D, Dávalos A, Fernández-Sanjurjo M, Amado-Rodríguez L, Díaz-Coto S, Tomás-Zapico C, Montero A, García-González Á, Llorente-Cortés V, Heras ME, Boraita Pérez A, Díaz-Martínez ÁE, Úbeda N, Iglesias-Gutiérrez E. Circulating microRNAs as emerging cardiac biomarkers responsive to acute exercise. Int J Cardiol. 2018 Aug 1;264:130-136. doi: 10.1016/j.ijcard.2018.02.092. PubMed PMID: 297…	upregulated	3.1	inflammation	miRNA_tbefore_vs_after	marathon	recreational runners	9	acute	acute		acute
4	hsa-miR-424-5p	plasma	de Gonzalo-Calvo D, Dávalos A, Fernández-Sanjurjo M, Amado-Rodríguez L, Díaz-Coto S, Tomás-Zapico C, Montero A, García-González Á, Llorente-Cortés V, Heras ME, Boraita Pérez A, Díaz-Martínez ÁE, Úbeda N, Iglesias-Gutiérrez E. Circulating microRNAs as emerging cardiac biomarkers responsive to acute exercise. Int J Cardiol. 2018 Aug 1;264:130-136. doi: 10.1016/j.ijcard.2018.02.092. PubMed PMID: 297…	upregulated	2.9	inflammation	miRNA_tbefore_vs_after	marathon	recreational runners	9	acute	acute		acute
4	hsa-miR-1	plasma	de Gonzalo-Calvo D, Dávalos A, Fernández-Sanjurjo M, Amado-Rodríguez L, Díaz-Coto S, Tomás-Zapico C, Montero A, García-González Á, Llorente-Cortés V, Heras ME, Boraita Pérez A, Díaz-Martínez ÁE, Úbeda N, Iglesias-Gutiérrez E. Circulating microRNAs as emerging cardiac biomarkers responsive to acute exercise. Int J Cardiol. 2018 Aug 1;264:130-136. doi: 10.1016/j.ijcard.2018.02.092. PubMed PMID: 297…	upregulated	1.2		miRNA_tbefore_vs_after	marathon	recreational runners	9	acute	acute		acute
4	hsa-miR-133a	plasma	de Gonzalo-Calvo D, Dávalos A, Fernández-Sanjurjo M, Amado-Rodríguez L, Díaz-Coto S, Tomás-Zapico C, Montero A, García-González Á, Llorente-Cortés V, Heras ME, Boraita Pérez A, Díaz-Martínez ÁE, Úbeda N, Iglesias-Gutiérrez E. Circulating microRNAs as emerging cardiac biomarkers responsive to acute exercise. Int J Cardiol. 2018 Aug 1;264:130-136. doi: 10.1016/j.ijcard.2018.02.092. PubMed PMID: 297…	upregulated	1.9		miRNA_tbefore_vs_after	marathon	recreational runners	9	acute	acute		acute
4	hsa-miR-133b	plasma	de Gonzalo-Calvo D, Dávalos A, Fernández-Sanjurjo M, Amado-Rodríguez L, Díaz-Coto S, Tomás-Zapico C, Montero A, García-González Á, Llorente-Cortés V, Heras ME, Boraita Pérez A, Díaz-Martínez ÁE, Úbeda N, Iglesias-Gutiérrez E. Circulating microRNAs as emerging cardiac biomarkers responsive to acute exercise. Int J Cardiol. 2018 Aug 1;264:130-136. doi: 10.1016/j.ijcard.2018.02.092. PubMed PMID: 297…	upregulated	2.3		miRNA_tbefore_vs_after	marathon	recreational runners	9	acute	acute		acute
4	hsa-miR-206	plasma	de Gonzalo-Calvo D, Dávalos A, Fernández-Sanjurjo M, Amado-Rodríguez L, Díaz-Coto S, Tomás-Zapico C, Montero A, García-González Á, Llorente-Cortés V, Heras ME, Boraita Pérez A, Díaz-Martínez ÁE, Úbeda N, Iglesias-Gutiérrez E. Circulating microRNAs as emerging cardiac biomarkers responsive to acute exercise. Int J Cardiol. 2018 Aug 1;264:130-136. doi: 10.1016/j.ijcard.2018.02.092. PubMed PMID: 297…	upregulated	1.1		miRNA_tbefore_vs_after	marathon	recreational runners	9	acute	acute		acute
5	hsa-miR-126	plasma	Wahl P, Wehmeier UF, Jansen FJ, Kilian Y, Bloch W, Werner N, Mester J, Hilberg T. Acute Effects of Different Exercise Protocols on the Circulating Vascular microRNAs -16, -21, and -126 in Trained Subjects. Front Physiol. 2016 Dec 26;7:643. doi: 10.3389/fphys.2016.00643. eCollection 2016. PubMed PMID: 28082910; PubMed Central PMCID: PMC5183575.	upregulated	2.7		miRNA_tbefore_vs_after	sprint interval cycling	thrialtels	12	acute	excluded		excluded
6	hsa-miR-1	plasma	Mooren FC, Viereck J, Krüger K, Thum T. Circulating microRNAs as potential biomarkers of aerobic exercise capacity. Am J Physiol Heart Circ Physiol. 2014 Feb 15;306(4):H557-63. doi: 10.1152/ajpheart.00711.2013. Epub 2013 Dec 20. PubMed PMID: 24363306; PubMed Central PMCID: PMC3920240.	upregulated			miRNA_tbefore_vs_after	public marathon run	endurance runners	14	acute	acute		acute
6	hsa-miR-133a	plasma	Mooren FC, Viereck J, Krüger K, Thum T. Circulating microRNAs as potential biomarkers of aerobic exercise capacity. Am J Physiol Heart Circ Physiol. 2014 Feb 15;306(4):H557-63. doi: 10.1152/ajpheart.00711.2013. Epub 2013 Dec 20. PubMed PMID: 24363306; PubMed Central PMCID: PMC3920240.	upregulated			miRNA_tbefore_vs_after	public marathon run	endurance runners	14	acute	acute		acute
6	hsa-miR-206	plasma	Mooren FC, Viereck J, Krüger K, Thum T. Circulating microRNAs as potential biomarkers of aerobic exercise capacity. Am J Physiol Heart Circ Physiol. 2014 Feb 15;306(4):H557-63. doi: 10.1152/ajpheart.00711.2013. Epub 2013 Dec 20. PubMed PMID: 24363306; PubMed Central PMCID: PMC3920240.	upregulated	20		miRNA_tbefore_vs_after	public marathon run	endurance runners	14	acute	acute		acute
6	hsa-miR-208b	plasma	Mooren FC, Viereck J, Krüger K, Thum T. Circulating microRNAs as potential biomarkers of aerobic exercise capacity. Am J Physiol Heart Circ Physiol. 2014 Feb 15;306(4):H557-63. doi: 10.1152/ajpheart.00711.2013. Epub 2013 Dec 20. PubMed PMID: 24363306; PubMed Central PMCID: PMC3920240.	upregulated			miRNA_tbefore_vs_after	public marathon run	endurance runners	14	acute	acute		acute
6	hsa-miR-499	plasma	Mooren FC, Viereck J, Krüger K, Thum T. Circulating microRNAs as potential biomarkers of aerobic exercise capacity. Am J Physiol Heart Circ Physiol. 2014 Feb 15;306(4):H557-63. doi: 10.1152/ajpheart.00711.2013. Epub 2013 Dec 20. PubMed PMID: 24363306; PubMed Central PMCID: PMC3920240.	upregulated			miRNA_tbefore_vs_after	public marathon run	endurance runners	14	acute	acute		acute
8	hsa-miR-106a	plasma	Nielsen S, Åkerström T, Rinnov A, Yfanti C, Scheele C, Pedersen BK, Laye MJ. The miRNA plasma signature in response to acute aerobic exercise and endurance training. PLoS One. 2014 Feb 19;9(2):e87308. doi: 10.1371/journal.pone.0087308. eCollection 2014. PubMed PMID: 24586268; PubMed Central PMCID: PMC3929352.	downregulated	0.84		miRNA_tbefore_vs_after	acute prolonged cycle ergometer exercise	recreational cyclers	13	acute		acute	acute
8	hsa-miR-221	plasma	Nielsen S, Åkerström T, Rinnov A, Yfanti C, Scheele C, Pedersen BK, Laye MJ. The miRNA plasma signature in response to acute aerobic exercise and endurance training. PLoS One. 2014 Feb 19;9(2):e87308. doi: 10.1371/journal.pone.0087308. eCollection 2014. PubMed PMID: 24586268; PubMed Central PMCID: PMC3929352.	downregulated	0.75		miRNA_tbefore_vs_after	acute prolonged cycle ergometer exercise	recreational cyclers	13	acute		acute	acute
8	hsa-miR-30b	plasma	Nielsen S, Åkerström T, Rinnov A, Yfanti C, Scheele C, Pedersen BK, Laye MJ. The miRNA plasma signature in response to acute aerobic exercise and endurance training. PLoS One. 2014 Feb 19;9(2):e87308. doi: 10.1371/journal.pone.0087308. eCollection 2014. PubMed PMID: 24586268; PubMed Central PMCID: PMC3929352.	downregulated	0.56		miRNA_tbefore_vs_after	acute prolonged cycle ergometer exercise	recreational cyclers	13	acute		acute	acute
8	hsa-miR-151-5p	plasma	Nielsen S, Åkerström T, Rinnov A, Yfanti C, Scheele C, Pedersen BK, Laye MJ. The miRNA plasma signature in response to acute aerobic exercise and endurance training. PLoS One. 2014 Feb 19;9(2):e87308. doi: 10.1371/journal.pone.0087308. eCollection 2014. PubMed PMID: 24586268; PubMed Central PMCID: PMC3929352.	downregulated	0.78		miRNA_tbefore_vs_after	acute prolonged cycle ergometer exercise	recreational cyclers	13	acute		acute	acute
8	hsa-miR-let-7i	plasma	Nielsen S, Åkerström T, Rinnov A, Yfanti C, Scheele C, Pedersen BK, Laye MJ. The miRNA plasma signature in response to acute aerobic exercise and endurance training. PLoS One. 2014 Feb 19;9(2):e87308. doi: 10.1371/journal.pone.0087308. eCollection 2014. PubMed PMID: 24586268; PubMed Central PMCID: PMC3929352.	downregulated	0.75		miRNA_tbefore_vs_after	acute prolonged cycle ergometer exercise	recreational cyclers	13	acute		acute	acute
8	hsa-miR-146a	plasma	Nielsen S, Åkerström T, Rinnov A, Yfanti C, Scheele C, Pedersen BK, Laye MJ. The miRNA plasma signature in response to acute aerobic exercise and endurance training. PLoS One. 2014 Feb 19;9(2):e87308. doi: 10.1371/journal.pone.0087308. eCollection 2014. PubMed PMID: 24586268; PubMed Central PMCID: PMC3929352.	downregulated	0.49		miRNA_tbefore_vs_after	acute prolonged cycle ergometer exercise	recreational cyclers	13	acute		acute	acute
8	hsa-miR-652	plasma	Nielsen S, Åkerström T, Rinnov A, Yfanti C, Scheele C, Pedersen BK, Laye MJ. The miRNA plasma signature in response to acute aerobic exercise and endurance training. PLoS One. 2014 Feb 19;9(2):e87308. doi: 10.1371/journal.pone.0087308. eCollection 2014. PubMed PMID: 24586268; PubMed Central PMCID: PMC3929352.	downregulated	0.63		miRNA_tbefore_vs_after	acute prolonged cycle ergometer exercise	recreational cyclers	13	acute		acute	acute
8	hsa-miR-151-3p	plasma	Nielsen S, Åkerström T, Rinnov A, Yfanti C, Scheele C, Pedersen BK, Laye MJ. The miRNA plasma signature in response to acute aerobic exercise and endurance training. PLoS One. 2014 Feb 19;9(2):e87308. doi: 10.1371/journal.pone.0087308. eCollection 2014. PubMed PMID: 24586268; PubMed Central PMCID: PMC3929352.	downregulated	0.62		miRNA_tbefore_vs_after	acute prolonged cycle ergometer exercise	recreational cyclers	13	acute		acute	acute
9	hsa-miR-320b	plasma	Backes C, Leidinger P, Keller A, Hart M, Meyer T, Meese E, Hecksteden A. Blood born miRNAs signatures that can serve as disease specific biomarkers are not significantly affected by overall fitness and exercise. PLoS One. 2014 Jul 10;9(7):e102183. doi: 10.1371/journal.pone.0102183. eCollection 2014. PubMed PMID: 25010680; PubMed Central PMCID: PMC4092108.	downregulated	0.35		miRNA_tbefore_vs_after	acute cycle ergometer exercise	endurance athletes	12	acute	acute		acute
9	hsa-miR-24	plasma	Backes C, Leidinger P, Keller A, Hart M, Meyer T, Meese E, Hecksteden A. Blood born miRNAs signatures that can serve as disease specific biomarkers are not significantly affected by overall fitness and exercise. PLoS One. 2014 Jul 10;9(7):e102183. doi: 10.1371/journal.pone.0102183. eCollection 2014. PubMed PMID: 25010680; PubMed Central PMCID: PMC4092108.	upregulated	1.2		miRNA_tbefore_vs_after	acute cycle ergometer exercise	endurance athletes	12	acute	acute		acute
10	hsa-miR-1	plasma	Clauss S, Wakili R, Hildebrand B, Kääb S, Hoster E, Klier I, Martens E, Hanley A, Hanssen H, Halle M, Nickel T. MicroRNAs as Biomarkers for Acute Atrial Remodeling in Marathon Runners (The miRathon Study--A Sub-Study of the Munich Marathon Study). PLoS One. 2016 Feb 9;11(2):e0148599. doi: 10.1371/journal.pone.0148599. eCollection 2016. PubMed PMID: 26859843; PubMed Central PMCID: PMC4747606.	upregulated			miRNA_tbefore_vs_after	marathon	endurance athletes	15	acute	acute		acute
10	hsa-miR-133a	plasma	Clauss S, Wakili R, Hildebrand B, Kääb S, Hoster E, Klier I, Martens E, Hanley A, Hanssen H, Halle M, Nickel T. MicroRNAs as Biomarkers for Acute Atrial Remodeling in Marathon Runners (The miRathon Study--A Sub-Study of the Munich Marathon Study). PLoS One. 2016 Feb 9;11(2):e0148599. doi: 10.1371/journal.pone.0148599. eCollection 2016. PubMed PMID: 26859843; PubMed Central PMCID: PMC4747606.	upregulated			miRNA_tbefore_vs_after	marathon	endurance athletes	15	acute	acute		acute
10	hsa-miR-30a	plasma	Clauss S, Wakili R, Hildebrand B, Kääb S, Hoster E, Klier I, Martens E, Hanley A, Hanssen H, Halle M, Nickel T. MicroRNAs as Biomarkers for Acute Atrial Remodeling in Marathon Runners (The miRathon Study--A Sub-Study of the Munich Marathon Study). PLoS One. 2016 Feb 9;11(2):e0148599. doi: 10.1371/journal.pone.0148599. eCollection 2016. PubMed PMID: 26859843; PubMed Central PMCID: PMC4747606.	upregulated			miRNA_tbefore_vs_after	marathon	endurance athletes	15	acute	acute		acute
10	hsa-miR-26a	plasma	Clauss S, Wakili R, Hildebrand B, Kääb S, Hoster E, Klier I, Martens E, Hanley A, Hanssen H, Halle M, Nickel T. MicroRNAs as Biomarkers for Acute Atrial Remodeling in Marathon Runners (The miRathon Study--A Sub-Study of the Munich Marathon Study). PLoS One. 2016 Feb 9;11(2):e0148599. doi: 10.1371/journal.pone.0148599. eCollection 2016. PubMed PMID: 26859843; PubMed Central PMCID: PMC4747606.	downregulated			miRNA_tbefore_vs_after	marathon	endurance athletes	15	acute	acute		acute
11	hsa-miR-126	plasma	Uhlemann M, Möbius-Winkler S, Fikenzer S, Adam J, Redlich M, Möhlenkamp S, Hilberg T, Schuler GC, Adams V. Circulating microRNA-126 increases after different forms of endurance exercise in healthy adults. Eur J Prev Cardiol. 2014 Apr;21(4):484-91. doi: 10.1177/2047487312467902. Epub 2012 Nov 13. PubMed PMID: 23150891.	upregulated	3.42		miRNA_tbefore_vs_after	marathon	recreational runners	22	acute	acute		acute
11	hsa-miR-133	plasma	Uhlemann M, Möbius-Winkler S, Fikenzer S, Adam J, Redlich M, Möhlenkamp S, Hilberg T, Schuler GC, Adams V. Circulating microRNA-126 increases after different forms of endurance exercise in healthy adults. Eur J Prev Cardiol. 2014 Apr;21(4):484-91. doi: 10.1177/2047487312467902. Epub 2012 Nov 13. PubMed PMID: 23150891.	upregulated	8.9		miRNA_tbefore_vs_after	marathon	recreational runners	22	acute	acute		acute
12	hsa-miR-181-5p	plasma	Shah R, Yeri A, Das A, Courtright-Lim A, Ziegler O, Gervino E, Ocel J, Quintero-Pinzon P, Wooster L, Bailey CS, Tanriverdi K, Beaulieu LM, Freedman JE, Ghiran I, Lewis GD, Van Keuren-Jensen K, Das S. Small RNA-seq during acute maximal exercise reveal RNAs involved in vascular inflammation and cardiometabolic health: brief report. Am J Physiol Heart Circ Physiol. 2017 Dec 1;313(6):H1162-H1167. doi…	upregulated	2.2		miRNA_tbefore_vs_after	cardiopulmonary exercise testing	recreational runners	56	acute	acute		acute
12	hsa-miR-15b-5p	plasma	Shah R, Yeri A, Das A, Courtright-Lim A, Ziegler O, Gervino E, Ocel J, Quintero-Pinzon P, Wooster L, Bailey CS, Tanriverdi K, Beaulieu LM, Freedman JE, Ghiran I, Lewis GD, Van Keuren-Jensen K, Das S. Small RNA-seq during acute maximal exercise reveal RNAs involved in vascular inflammation and cardiometabolic health: brief report. Am J Physiol Heart Circ Physiol. 2017 Dec 1;313(6):H1162-H1167. doi…	downregulated	0.86		miRNA_tbefore_vs_after	cardiopulmonary exercise testing	recreational runners	56	acute	acute		acute
12	hsa-miR-182-5p	plasma	Shah R, Yeri A, Das A, Courtright-Lim A, Ziegler O, Gervino E, Ocel J, Quintero-Pinzon P, Wooster L, Bailey CS, Tanriverdi K, Beaulieu LM, Freedman JE, Ghiran I, Lewis GD, Van Keuren-Jensen K, Das S. Small RNA-seq during acute maximal exercise reveal RNAs involved in vascular inflammation and cardiometabolic health: brief report. Am J Physiol Heart Circ Physiol. 2017 Dec 1;313(6):H1162-H1167. doi…	downregulated	0.93		miRNA_tbefore_vs_after	cardiopulmonary exercise testing	recreational runners	56	acute	acute		acute
12	hsa-miR-185-5p	plasma	Shah R, Yeri A, Das A, Courtright-Lim A, Ziegler O, Gervino E, Ocel J, Quintero-Pinzon P, Wooster L, Bailey CS, Tanriverdi K, Beaulieu LM, Freedman JE, Ghiran I, Lewis GD, Van Keuren-Jensen K, Das S. Small RNA-seq during acute maximal exercise reveal RNAs involved in vascular inflammation and cardiometabolic health: brief report. Am J Physiol Heart Circ Physiol. 2017 Dec 1;313(6):H1162-H1167. doi…	upregulated	2.53		miRNA_tbefore_vs_after	cardiopulmonary exercise testing	recreational runners	56	acute	acute		acute
13	hsa-miR-133a	plasma	Danese E, Benati M, Sanchis-Gomar F, Tarperi C, Salvagno GL, Paviati E, Montagnana M, Schena F, Lippi G. Influence of middle-distance running on muscular micro RNAs. Scand J Clin Lab Invest. 2018 May;78(3):165-170. doi: 10.1080/00365513.2018.1426104. Epub 2018 Jan 11. PubMed PMID: 29325455.	upregulated	7.5		miRNA_tbefore_vs_after	half-marathon	recreational runners	28	acute	acute		acute
13	hsa-miR-206	plasma	Danese E, Benati M, Sanchis-Gomar F, Tarperi C, Salvagno GL, Paviati E, Montagnana M, Schena F, Lippi G. Influence of middle-distance running on muscular micro RNAs. Scand J Clin Lab Invest. 2018 May;78(3):165-170. doi: 10.1080/00365513.2018.1426104. Epub 2018 Jan 11. PubMed PMID: 29325455.	upregulated	2.7		miRNA_tbefore_vs_after	half-marathon	recreational runners	28	acute	acute		acute
14	hsa-miR-1	plasma	Denham J, Prestes PR. Muscle-Enriched MicroRNAs Isolated from Whole Blood Are Regulated by Exercise and Are Potential Biomarkers of Cardiorespiratory Fitness. Front Genet. 2016 Nov 15;7:196. eCollection 2016. PubMed PMID: 27895662; PubMed Central PMCID: PMC5108773.	downregulated	0.73		miRNA_tbefore_vs_after	maximal aerobic treadmill exercise	recreational runners	19	acute	acute		acute
14	hsa-miR-133a	plasma	Denham J, Prestes PR. Muscle-Enriched MicroRNAs Isolated from Whole Blood Are Regulated by Exercise and Are Potential Biomarkers of Cardiorespiratory Fitness. Front Genet. 2016 Nov 15;7:196. eCollection 2016. PubMed PMID: 27895662; PubMed Central PMCID: PMC5108773.	downregulated	0.76		miRNA_tbefore_vs_after	maximal aerobic treadmill exercise	recreational runners	19	acute	acute		acute
14	hsa-miR-486	plasma	Denham J, Prestes PR. Muscle-Enriched MicroRNAs Isolated from Whole Blood Are Regulated by Exercise and Are Potential Biomarkers of Cardiorespiratory Fitness. Front Genet. 2016 Nov 15;7:196. eCollection 2016. PubMed PMID: 27895662; PubMed Central PMCID: PMC5108773.	downregulated	0.64		miRNA_tbefore_vs_after	maximal aerobic treadmill exercise	recreational runners	19	acute	acute		acute
15	hsa-miR-146a	plasma	Baggish AL, Hale A, Weiner RB, Lewis GD, Systrom D, Wang F, Wang TJ, Chan SY. Dynamic regulation of circulating microRNA during acute exhaustive exercise and sustained aerobic exercise training. J Physiol. 2011 Aug 15;589(Pt 16):3983-94. doi: 10.1113/jphysiol.2011.213363. Epub 2011 Jun 20. PubMed PMID: 21690193; PubMed Central PMCID: PMC3179997.	upregulated	3	apoptosis|proliferation	miRNA_tbefore_vs_after	exhaustive exercise in cycle ergometer	endurace athletes	10	acute		acute	acute
15	hsa-miR-222	plasma	Baggish AL, Hale A, Weiner RB, Lewis GD, Systrom D, Wang F, Wang TJ, Chan SY. Dynamic regulation of circulating microRNA during acute exhaustive exercise and sustained aerobic exercise training. J Physiol. 2011 Aug 15;589(Pt 16):3983-94. doi: 10.1113/jphysiol.2011.213363. Epub 2011 Jun 20. PubMed PMID: 21690193; PubMed Central PMCID: PMC3179997.	upregulated	2.46	angiogenesis	miRNA_tbefore_vs_after	exhaustive exercise in cycle ergometer	endurace athletes	10	acute		acute	acute
15	hsa-miR-21	plasma	Baggish AL, Hale A, Weiner RB, Lewis GD, Systrom D, Wang F, Wang TJ, Chan SY. Dynamic regulation of circulating microRNA during acute exhaustive exercise and sustained aerobic exercise training. J Physiol. 2011 Aug 15;589(Pt 16):3983-94. doi: 10.1113/jphysiol.2011.213363. Epub 2011 Jun 20. PubMed PMID: 21690193; PubMed Central PMCID: PMC3179997.	upregulated	1.89	apoptosis|proliferation	miRNA_tbefore_vs_after	exhaustive exercise in cycle ergometer	endurace athletes	10	acute		acute	acute
15	hsa-miR-221	plasma	Baggish AL, Hale A, Weiner RB, Lewis GD, Systrom D, Wang F, Wang TJ, Chan SY. Dynamic regulation of circulating microRNA during acute exhaustive exercise and sustained aerobic exercise training. J Physiol. 2011 Aug 15;589(Pt 16):3983-94. doi: 10.1113/jphysiol.2011.213363. Epub 2011 Jun 20. PubMed PMID: 21690193; PubMed Central PMCID: PMC3179997.	upregulated	3.58		miRNA_tbefore_vs_after	exhaustive exercise in cycle ergometer	endurace athletes	10	acute		acute	acute
2	hsa-miR-125a	muscle	Keller P, Vollaard NB, Gustafsson T, Gallagher IJ, Sundberg CJ, Rankinen T, Britton SL, Bouchard C, Koch LG, Timmons JA. A transcriptional map of the impact of endurance exercise training on skeletal muscle phenotype. J Appl Physiol (1985). 2011 Jan;110(1):46-59. doi: 10.1152/japplphysiol.00634.2010. Epub 2010	upregulated	1.6	transcription, metabolism	miRNA_Sport_Training_programmes	6-week aerobic training programme - cycling	recreational cyclers	24	chronic		chronic	chronic
2	hsa-miR-183	muscle	Keller P, Vollaard NB, Gustafsson T, Gallagher IJ, Sundberg CJ, Rankinen T, Britton SL, Bouchard C, Koch LG, Timmons JA. A transcriptional map of the impact of endurance exercise training on skeletal muscle phenotype. J Appl Physiol (1985). 2011 Jan;110(1):46-59. doi: 10.1152/japplphysiol.00634.2010. Epub 2010	upregulated	2.1	transcription, metabolism	miRNA_Sport_Training_programmes	6-week aerobic training programme - cycling	recreational cyclers	24	chronic		chronic	chronic
2	hsa-miR-189	muscle	Keller P, Vollaard NB, Gustafsson T, Gallagher IJ, Sundberg CJ, Rankinen T, Britton SL, Bouchard C, Koch LG, Timmons JA. A transcriptional map of the impact of endurance exercise training on skeletal muscle phenotype. J Appl Physiol (1985). 2011 Jan;110(1):46-59. doi: 10.1152/japplphysiol.00634.2010. Epub 2010	upregulated	2	transcription, metabolism	miRNA_Sport_Training_programmes	6-week aerobic training programme - cycling	recreational cyclers	24	chronic		chronic	chronic
2	hsa-miR-432	muscle	Keller P, Vollaard NB, Gustafsson T, Gallagher IJ, Sundberg CJ, Rankinen T, Britton SL, Bouchard C, Koch LG, Timmons JA. A transcriptional map of the impact of endurance exercise training on skeletal muscle phenotype. J Appl Physiol (1985). 2011 Jan;110(1):46-59. doi: 10.1152/japplphysiol.00634.2010. Epub 2010	upregulated	2.4	transcription, metabolism	miRNA_Sport_Training_programmes	6-week aerobic training programme - cycling	recreational cyclers	24	chronic		chronic	chronic
2	hsa-miR-575	muscle	Keller P, Vollaard NB, Gustafsson T, Gallagher IJ, Sundberg CJ, Rankinen T, Britton SL, Bouchard C, Koch LG, Timmons JA. A transcriptional map of the impact of endurance exercise training on skeletal muscle phenotype. J Appl Physiol (1985). 2011 Jan;110(1):46-59. doi: 10.1152/japplphysiol.00634.2010. Epub 2010	upregulated	1.5	transcription, metabolism	miRNA_Sport_Training_programmes	6-week aerobic training programme - cycling	recreational cyclers	24	chronic		chronic	chronic
2	hsa-miR-616	muscle	Keller P, Vollaard NB, Gustafsson T, Gallagher IJ, Sundberg CJ, Rankinen T, Britton SL, Bouchard C, Koch LG, Timmons JA. A transcriptional map of the impact of endurance exercise training on skeletal muscle phenotype. J Appl Physiol (1985). 2011 Jan;110(1):46-59. doi: 10.1152/japplphysiol.00634.2010. Epub 2010	upregulated	2	transcription, metabolism	miRNA_Sport_Training_programmes	6-week aerobic training programme - cycling	recreational cyclers	24	chronic		chronic	chronic
2	hsa-miR-573	muscle	Keller P, Vollaard NB, Gustafsson T, Gallagher IJ, Sundberg CJ, Rankinen T, Britton SL, Bouchard C, Koch LG, Timmons JA. A transcriptional map of the impact of endurance exercise training on skeletal muscle phenotype. J Appl Physiol (1985). 2011 Jan;110(1):46-59. doi: 10.1152/japplphysiol.00634.2010. Epub 2010	upregulated	1.5	transcription, metabolism	miRNA_Sport_Training_programmes	6-week aerobic training programme - cycling	recreational cyclers	24	chronic		chronic	chronic
2	hsa-miR-101	muscle	Keller P, Vollaard NB, Gustafsson T, Gallagher IJ, Sundberg CJ, Rankinen T, Britton SL, Bouchard C, Koch LG, Timmons JA. A transcriptional map of the impact of endurance exercise training on skeletal muscle phenotype. J Appl Physiol (1985). 2011 Jan;110(1):46-59. doi: 10.1152/japplphysiol.00634.2010. Epub 2010	downregulated	0.5	transcription, metabolism	miRNA_Sport_Training_programmes	6-week aerobic training programme - cycling	recreational cyclers	24	chronic		chronic	chronic
2	hsa-miR-133	muscle	Keller P, Vollaard NB, Gustafsson T, Gallagher IJ, Sundberg CJ, Rankinen T, Britton SL, Bouchard C, Koch LG, Timmons JA. A transcriptional map of the impact of endurance exercise training on skeletal muscle phenotype. J Appl Physiol (1985). 2011 Jan;110(1):46-59. doi: 10.1152/japplphysiol.00634.2010. Epub 2010	downregulated	0.6	transcription, metabolism	miRNA_Sport_Training_programmes	6-week aerobic training programme - cycling	recreational cyclers	24	chronic		chronic	chronic
2	hsa-miR-144	muscle	Keller P, Vollaard NB, Gustafsson T, Gallagher IJ, Sundberg CJ, Rankinen T, Britton SL, Bouchard C, Koch LG, Timmons JA. A transcriptional map of the impact of endurance exercise training on skeletal muscle phenotype. J Appl Physiol (1985). 2011 Jan;110(1):46-59. doi: 10.1152/japplphysiol.00634.2010. Epub 2010	downregulated	0.4	transcription, metabolism	miRNA_Sport_Training_programmes	6-week aerobic training programme - cycling	recreational cyclers	24	chronic		chronic	chronic
2	hsa-miR-15b	muscle	Keller P, Vollaard NB, Gustafsson T, Gallagher IJ, Sundberg CJ, Rankinen T, Britton SL, Bouchard C, Koch LG, Timmons JA. A transcriptional map of the impact of endurance exercise training on skeletal muscle phenotype. J Appl Physiol (1985). 2011 Jan;110(1):46-59. doi: 10.1152/japplphysiol.00634.2010. Epub 2010	downregulated	0.7	transcription, metabolism	miRNA_Sport_Training_programmes	6-week aerobic training programme - cycling	recreational cyclers	24	chronic		chronic	chronic
2	hsa-miR-26b	muscle	Keller P, Vollaard NB, Gustafsson T, Gallagher IJ, Sundberg CJ, Rankinen T, Britton SL, Bouchard C, Koch LG, Timmons JA. A transcriptional map of the impact of endurance exercise training on skeletal muscle phenotype. J Appl Physiol (1985). 2011 Jan;110(1):46-59. doi: 10.1152/japplphysiol.00634.2010. Epub 2010	downregulated	0.6	transcription, metabolism	miRNA_Sport_Training_programmes	6-week aerobic training programme - cycling	recreational cyclers	24	chronic		chronic	chronic
2	hsa-miR-28	muscle	Keller P, Vollaard NB, Gustafsson T, Gallagher IJ, Sundberg CJ, Rankinen T, Britton SL, Bouchard C, Koch LG, Timmons JA. A transcriptional map of the impact of endurance exercise training on skeletal muscle phenotype. J Appl Physiol (1985). 2011 Jan;110(1):46-59. doi: 10.1152/japplphysiol.00634.2010. Epub 2010	downregulated	0.7	transcription, metabolism	miRNA_Sport_Training_programmes	6-week aerobic training programme - cycling	recreational cyclers	24	chronic		chronic	chronic
2	hsa-miR-29b	muscle	Keller P, Vollaard NB, Gustafsson T, Gallagher IJ, Sundberg CJ, Rankinen T, Britton SL, Bouchard C, Koch LG, Timmons JA. A transcriptional map of the impact of endurance exercise training on skeletal muscle phenotype. J Appl Physiol (1985). 2011 Jan;110(1):46-59. doi: 10.1152/japplphysiol.00634.2010. Epub 2010	downregulated	0.6	transcription, metabolism	miRNA_Sport_Training_programmes	6-week aerobic training programme - cycling	recreational cyclers	24	chronic		chronic	chronic
2	hsa-miR-338	muscle	Keller P, Vollaard NB, Gustafsson T, Gallagher IJ, Sundberg CJ, Rankinen T, Britton SL, Bouchard C, Koch LG, Timmons JA. A transcriptional map of the impact of endurance exercise training on skeletal muscle phenotype. J Appl Physiol (1985). 2011 Jan;110(1):46-59. doi: 10.1152/japplphysiol.00634.2010. Epub 2010	downregulated	0.7	transcription, metabolism	miRNA_Sport_Training_programmes	6-week aerobic training programme - cycling	recreational cyclers	24	chronic		chronic	chronic
2	hsa-miR-455	muscle	Keller P, Vollaard NB, Gustafsson T, Gallagher IJ, Sundberg CJ, Rankinen T, Britton SL, Bouchard C, Koch LG, Timmons JA. A transcriptional map of the impact of endurance exercise training on skeletal muscle phenotype. J Appl Physiol (1985). 2011 Jan;110(1):46-59. doi: 10.1152/japplphysiol.00634.2010. Epub 2010	downregulated	0.4	transcription, metabolism	miRNA_Sport_Training_programmes	6-week aerobic training programme - cycling	recreational cyclers	24	chronic		chronic	chronic
2	hsa-miR-92	muscle	Keller P, Vollaard NB, Gustafsson T, Gallagher IJ, Sundberg CJ, Rankinen T, Britton SL, Bouchard C, Koch LG, Timmons JA. A transcriptional map of the impact of endurance exercise training on skeletal muscle phenotype. J Appl Physiol (1985). 2011 Jan;110(1):46-59. doi: 10.1152/japplphysiol.00634.2010. Epub 2010	downregulated	0.6	transcription, metabolism	miRNA_Sport_Training_programmes	6-week aerobic training programme - cycling	recreational cyclers	24	chronic		chronic	chronic
2	hsa-miR-98	muscle	Keller P, Vollaard NB, Gustafsson T, Gallagher IJ, Sundberg CJ, Rankinen T, Britton SL, Bouchard C, Koch LG, Timmons JA. A transcriptional map of the impact of endurance exercise training on skeletal muscle phenotype. J Appl Physiol (1985). 2011 Jan;110(1):46-59. doi: 10.1152/japplphysiol.00634.2010. Epub 2010	downregulated	0.7	transcription, metabolism	miRNA_Sport_Training_programmes	6-week aerobic training programme - cycling	recreational cyclers	24	chronic		chronic	chronic
2	hsa-miR-451	muscle	Keller P, Vollaard NB, Gustafsson T, Gallagher IJ, Sundberg CJ, Rankinen T, Britton SL, Bouchard C, Koch LG, Timmons JA. A transcriptional map of the impact of endurance exercise training on skeletal muscle phenotype. J Appl Physiol (1985). 2011 Jan;110(1):46-59. doi: 10.1152/japplphysiol.00634.2010. Epub 2010	downregulated	0.2	transcription, metabolism	miRNA_Sport_Training_programmes	6-week aerobic training programme - cycling	recreational cyclers	24	chronic		chronic	chronic
2	hsa-miR-589	muscle	Keller P, Vollaard NB, Gustafsson T, Gallagher IJ, Sundberg CJ, Rankinen T, Britton SL, Bouchard C, Koch LG, Timmons JA. A transcriptional map of the impact of endurance exercise training on skeletal muscle phenotype. J Appl Physiol (1985). 2011 Jan;110(1):46-59. doi: 10.1152/japplphysiol.00634.2010. Epub 2010	downregulated	0.3	transcription, metabolism	miRNA_Sport_Training_programmes	6-week aerobic training programme - cycling	recreational cyclers	24	chronic		chronic	chronic
2	hsa-miR-1	muscle	Keller P, Vollaard NB, Gustafsson T, Gallagher IJ, Sundberg CJ, Rankinen T, Britton SL, Bouchard C, Koch LG, Timmons JA. A transcriptional map of the impact of endurance exercise training on skeletal muscle phenotype. J Appl Physiol (1985). 2011 Jan;110(1):46-59. doi: 10.1152/japplphysiol.00634.2010. Epub 2010	downregulated	0.6	transcription, metabolism	miRNA_Sport_Training_programmes	6-week aerobic training programme - cycling	recreational cyclers	24	chronic		chronic	chronic
3	hsa-miR-103	plasma	Nielsen S, Åkerström T, Rinnov A, Yfanti C, Scheele C, Pedersen BK, Laye MJ. The miRNA plasma signature in response to acute aerobic exercise and endurance training. PLoS One. 2014 Feb 19;9(2):e87308. doi: 10.1371/journal.pone.0087308. eCollection 2014. PubMed PMID: 24586268; PubMed Central PMCID: PMC3929352.	upregulated	1.9	glucose homeostasis in liver and adipose tissue	miRNA_Sport_Training_programmes	12-week aerobic training - cycling	recreational cyclers	13	chronic		chronic	chronic
3	hsa-miR-107	plasma	Nielsen S, Åkerström T, Rinnov A, Yfanti C, Scheele C, Pedersen BK, Laye MJ. The miRNA plasma signature in response to acute aerobic exercise and endurance training. PLoS One. 2014 Feb 19;9(2):e87308. doi: 10.1371/journal.pone.0087308. eCollection 2014. PubMed PMID: 24586268; PubMed Central PMCID: PMC3929352.	upregulated	2.1	glucose homeostasis in liver and adipose tissue	miRNA_Sport_Training_programmes	12-week aerobic training - cycling	recreational cyclers	13	chronic		chronic	chronic
3	hsa-miR-342-3p	plasma	Nielsen S, Åkerström T, Rinnov A, Yfanti C, Scheele C, Pedersen BK, Laye MJ. The miRNA plasma signature in response to acute aerobic exercise and endurance training. PLoS One. 2014 Feb 19;9(2):e87308. doi: 10.1371/journal.pone.0087308. eCollection 2014. PubMed PMID: 24586268; PubMed Central PMCID: PMC3929352.	downregulated	0.4		miRNA_Sport_Training_programmes	12-week aerobic training - cycling	recreational cyclers	13	chronic		chronic	chronic
3	hsa-miR-let-7d	plasma	Nielsen S, Åkerström T, Rinnov A, Yfanti C, Scheele C, Pedersen BK, Laye MJ. The miRNA plasma signature in response to acute aerobic exercise and endurance training. PLoS One. 2014 Feb 19;9(2):e87308. doi: 10.1371/journal.pone.0087308. eCollection 2014. PubMed PMID: 24586268; PubMed Central PMCID: PMC3929352.	downregulated	0.4		miRNA_Sport_Training_programmes	12-week aerobic training - cycling	recreational cyclers	13	chronic		chronic	chronic
3	hsa-miR-766	plasma	Nielsen S, Åkerström T, Rinnov A, Yfanti C, Scheele C, Pedersen BK, Laye MJ. The miRNA plasma signature in response to acute aerobic exercise and endurance training. PLoS One. 2014 Feb 19;9(2):e87308. doi: 10.1371/journal.pone.0087308. eCollection 2014. PubMed PMID: 24586268; PubMed Central PMCID: PMC3929352.	downregulated	0.9		miRNA_Sport_Training_programmes	12-week aerobic training - cycling	recreational cyclers	13	chronic		chronic	chronic
3	hsa-miR-25	plasma	Nielsen S, Åkerström T, Rinnov A, Yfanti C, Scheele C, Pedersen BK, Laye MJ. The miRNA plasma signature in response to acute aerobic exercise and endurance training. PLoS One. 2014 Feb 19;9(2):e87308. doi: 10.1371/journal.pone.0087308. eCollection 2014. PubMed PMID: 24586268; PubMed Central PMCID: PMC3929352.	downregulated	0.4		miRNA_Sport_Training_programmes	12-week aerobic training - cycling	recreational cyclers	13	chronic		chronic	chronic
3	hsa-miR-148a	plasma	Nielsen S, Åkerström T, Rinnov A, Yfanti C, Scheele C, Pedersen BK, Laye MJ. The miRNA plasma signature in response to acute aerobic exercise and endurance training. PLoS One. 2014 Feb 19;9(2):e87308. doi: 10.1371/journal.pone.0087308. eCollection 2014. PubMed PMID: 24586268; PubMed Central PMCID: PMC3929352.	downregulated	0.3		miRNA_Sport_Training_programmes	12-week aerobic training - cycling	recreational cyclers	13	chronic		chronic	chronic
3	hsa-miR-185	plasma	Nielsen S, Åkerström T, Rinnov A, Yfanti C, Scheele C, Pedersen BK, Laye MJ. The miRNA plasma signature in response to acute aerobic exercise and endurance training. PLoS One. 2014 Feb 19;9(2):e87308. doi: 10.1371/journal.pone.0087308. eCollection 2014. PubMed PMID: 24586268; PubMed Central PMCID: PMC3929352.	downregulated	0.4		miRNA_Sport_Training_programmes	12-week aerobic training - cycling	recreational cyclers	13	chronic		chronic	chronic
3	hsa-miR-21	plasma	Nielsen S, Åkerström T, Rinnov A, Yfanti C, Scheele C, Pedersen BK, Laye MJ. The miRNA plasma signature in response to acute aerobic exercise and endurance training. PLoS One. 2014 Feb 19;9(2):e87308. doi: 10.1371/journal.pone.0087308. eCollection 2014. PubMed PMID: 24586268; PubMed Central PMCID: PMC3929352.	downregulated	0.4		miRNA_Sport_Training_programmes	12-week aerobic training - cycling	recreational cyclers	13	chronic		chronic	chronic
3	hsa-miR-148b	plasma	Nielsen S, Åkerström T, Rinnov A, Yfanti C, Scheele C, Pedersen BK, Laye MJ. The miRNA plasma signature in response to acute aerobic exercise and endurance training. PLoS One. 2014 Feb 19;9(2):e87308. doi: 10.1371/journal.pone.0087308. eCollection 2014. PubMed PMID: 24586268; PubMed Central PMCID: PMC3929352.	downregulated	0.5		miRNA_Sport_Training_programmes	12-week aerobic training - cycling	recreational cyclers	13	chronic		chronic	chronic
3	hsa-miR-133a	plasma	Nielsen S, Åkerström T, Rinnov A, Yfanti C, Scheele C, Pedersen BK, Laye MJ. The miRNA plasma signature in response to acute aerobic exercise and endurance training. PLoS One. 2014 Feb 19;9(2):e87308. doi: 10.1371/journal.pone.0087308. eCollection 2014. PubMed PMID: 24586268; PubMed Central PMCID: PMC3929352.	downregulated	0.4	muscle damage	miRNA_Sport_Training_programmes	12-week aerobic training - cycling	recreational cyclers	13	chronic		chronic	chronic
3	hsa-miR-92a	plasma	Nielsen S, Åkerström T, Rinnov A, Yfanti C, Scheele C, Pedersen BK, Laye MJ. The miRNA plasma signature in response to acute aerobic exercise and endurance training. PLoS One. 2014 Feb 19;9(2):e87308. doi: 10.1371/journal.pone.0087308. eCollection 2014. PubMed PMID: 24586268; PubMed Central PMCID: PMC3929352.	downregulated	0.3		miRNA_Sport_Training_programmes	12-week aerobic training - cycling	recreational cyclers	13	chronic		chronic	chronic
3	hsa-miR-29b	plasma	Nielsen S, Åkerström T, Rinnov A, Yfanti C, Scheele C, Pedersen BK, Laye MJ. The miRNA plasma signature in response to acute aerobic exercise and endurance training. PLoS One. 2014 Feb 19;9(2):e87308. doi: 10.1371/journal.pone.0087308. eCollection 2014. PubMed PMID: 24586268; PubMed Central PMCID: PMC3929352.	downregulated	0.8	myotube differentiation	miRNA_Sport_Training_programmes	12-week aerobic training - cycling	recreational cyclers	13	chronic		chronic	chronic
5	hsa-miR-1	muscle	Russell AP ,Chibalin AV, Zierath JR, Snow RJ, Stepto N, Wadley GD, Akimoto T. Regulation of miRNAs in human skeletal muscle following acute endurance exercise and short-term endurance training. J Physiol. 2013 Sep 15;591(18):4637-53. doi: 10.1113/jphysiol.2013.255695. Epub 2013 Jun 24. PubMed PMID: 23798494; PubMed Central PMCID: PMC3784204.	upregulated	1.9	muscle regeneration, gene transcription,mitochondrial biogenesis	miRNA_Sport_Training_programmes	10 days endurance training - cycling	recreational cyclers	9	chronic		chronic	chronic
5	hsa-miR-29b	muscle	Russell AP ,Chibalin AV, Zierath JR, Snow RJ, Stepto N, Wadley GD, Akimoto T. Regulation of miRNAs in human skeletal muscle following acute endurance exercise and short-term endurance training. J Physiol. 2013 Sep 15;591(18):4637-53. doi: 10.1113/jphysiol.2013.255695. Epub 2013 Jun 24. PubMed PMID: 23798494; PubMed Central PMCID: PMC3784204.	upregulated	2	muscle regeneration, gene transcription,mitochondrial biogenesis	miRNA_Sport_Training_programmes	10 days endurance training - cycling	recreational cyclers	9	chronic		chronic	chronic
5	hsa-miR-31	muscle	Russell AP ,Chibalin AV, Zierath JR, Snow RJ, Stepto N, Wadley GD, Akimoto T. Regulation of miRNAs in human skeletal muscle following acute endurance exercise and short-term endurance training. J Physiol. 2013 Sep 15;591(18):4637-53. doi: 10.1113/jphysiol.2013.255695. Epub 2013 Jun 24. PubMed PMID: 23798494; PubMed Central PMCID: PMC3784204.	downregulated	0.6	muscle regeneration, gene transcription,mitochondrial biogenesis	miRNA_Sport_Training_programmes	10 days endurance training - cycling	recreational cyclers	9	chronic		chronic	chronic
6	hsa-miR-21	plasma	Baggish AL, Hale A, Weiner RB, Lewis GD, Systrom D, Wang F, Wang TJ, Chan SY. Dynamic regulation of circulating microRNA during acute exhaustive exercise and sustained aerobic exercise training. J Physiol. 2011 Aug 15;589(Pt 16):3983-94. doi: 10.1113/jphysiol.2011.213363. Epub 2011 Jun 20. PubMed PMID: 21690193; PubMed Central PMCID: PMC3179997.	downregulated	0.43	inflammation, hypoxic adaptation	miRNA_Sport_Training_programmes	90-days endurance training - cycling	endurance athletes	10	chronic		chronic	chronic
6	hsa-miR-221	plasma	Baggish AL, Hale A, Weiner RB, Lewis GD, Systrom D, Wang F, Wang TJ, Chan SY. Dynamic regulation of circulating microRNA during acute exhaustive exercise and sustained aerobic exercise training. J Physiol. 2011 Aug 15;589(Pt 16):3983-94. doi: 10.1113/jphysiol.2011.213363. Epub 2011 Jun 20. PubMed PMID: 21690193; PubMed Central PMCID: PMC3179997.	upregulated	1.93	angiogenesis	miRNA_Sport_Training_programmes	90-days endurance training - cycling	endurance athletes	10	chronic		chronic	chronic
6	hsa-miR-222	plasma	Baggish AL, Hale A, Weiner RB, Lewis GD, Systrom D, Wang F, Wang TJ, Chan SY. Dynamic regulation of circulating microRNA during acute exhaustive exercise and sustained aerobic exercise training. J Physiol. 2011 Aug 15;589(Pt 16):3983-94. doi: 10.1113/jphysiol.2011.213363. Epub 2011 Jun 20. PubMed PMID: 21690193; PubMed Central PMCID: PMC3179997.	downregulated	0.42	angiogenesis	miRNA_Sport_Training_programmes	90-days endurance training - cycling	endurance athletes	10	chronic		chronic	chronic
6	hsa-miR-146a	plasma	Baggish AL, Hale A, Weiner RB, Lewis GD, Systrom D, Wang F, Wang TJ, Chan SY. Dynamic regulation of circulating microRNA during acute exhaustive exercise and sustained aerobic exercise training. J Physiol. 2011 Aug 15;589(Pt 16):3983-94. doi: 10.1113/jphysiol.2011.213363. Epub 2011 Jun 20. PubMed PMID: 21690193; PubMed Central PMCID: PMC3179997.	downregulated	0.62	inflammation, hypoxic adaptation	miRNA_Sport_Training_programmes	90-days endurance training - cycling	endurance athletes	10	chronic		chronic	chronic
6	hsa-miR-20a	plasma	Baggish AL, Hale A, Weiner RB, Lewis GD, Systrom D, Wang F, Wang TJ, Chan SY. Dynamic regulation of circulating microRNA during acute exhaustive exercise and sustained aerobic exercise training. J Physiol. 2011 Aug 15;589(Pt 16):3983-94. doi: 10.1113/jphysiol.2011.213363. Epub 2011 Jun 20. PubMed PMID: 21690193; PubMed Central PMCID: PMC3179997.	upregulated	0.89	angiogenesis	miRNA_Sport_Training_programmes	90-days endurance training - cycling	endurance athletes	10	chronic		chronic	chronic
7	hsa-miR-1	whole blood	Denham J, Prestes PR. Muscle-Enriched MicroRNAs Isolated from Whole Blood Are Regulated by Exercise and Are Potential Biomarkers of Cardiorespiratory Fitness. Front Genet. 2016 Nov 15;7:196. eCollection 2016. PubMed PMID: 27895662; PubMed Central PMCID: PMC5108773.	upregulated	1.4	hypertrophy, myogenesis	miRNA_Sport_Training_programmes	4-week sprint interval training - running	endurance athletes	67	chronic	chronic		chronic
7	hsa-miR-486	whole blood	Denham J, Prestes PR. Muscle-Enriched MicroRNAs Isolated from Whole Blood Are Regulated by Exercise and Are Potential Biomarkers of Cardiorespiratory Fitness. Front Genet. 2016 Nov 15;7:196. eCollection 2016. PubMed PMID: 27895662; PubMed Central PMCID: PMC5108773.	upregulated	1.4	hypertrophy, myoblast proliferation	miRNA_Sport_Training_programmes	4-week sprint interval training - running	endurance athletes	67	chronic	chronic		chronic
7	hsa-miR-494	whole blood	Denham J, Prestes PR. Muscle-Enriched MicroRNAs Isolated from Whole Blood Are Regulated by Exercise and Are Potential Biomarkers of Cardiorespiratory Fitness. Front Genet. 2016 Nov 15;7:196. eCollection 2016. PubMed PMID: 27895662; PubMed Central PMCID: PMC5108773.	upregulated	1.4	mitochondrial biogenesis, hypertrophy	miRNA_Sport_Training_programmes	4-week sprint interval training - running	endurance athletes	67	chronic	chronic		chronic
8	hsa-miR-1	plasma	Denham J, Gray A, Scott-Hamilton J, Hagstrom AD. Sprint Interval Training Decreases Circulating MicroRNAs Important for Muscle Development. Int J Sports Med. 2018 Jan;39(1):67-72. doi: 10.1055/s-0043-120763. Epub 2017 Nov 10. PubMed PMID: 29126336.	downregulated	0.4	heart adaptations to exercise	miRNA_Sport_Training_programmes	6-week sprint interval training - running	recreational runners	28	chronic	chronic		chronic
8	hsa-miR-133b	plasma	Denham J, Gray A, Scott-Hamilton J, Hagstrom AD. Sprint Interval Training Decreases Circulating MicroRNAs Important for Muscle Development. Int J Sports Med. 2018 Jan;39(1):67-72. doi: 10.1055/s-0043-120763. Epub 2017 Nov 10. PubMed PMID: 29126336.	downregulated	0.4	heart adaptations to exercise	miRNA_Sport_Training_programmes	6-week sprint interval training - running	recreational runners	28	chronic	chronic		chronic
8	hsa-miR-133a	plasma	Denham J, Gray A, Scott-Hamilton J, Hagstrom AD. Sprint Interval Training Decreases Circulating MicroRNAs Important for Muscle Development. Int J Sports Med. 2018 Jan;39(1):67-72. doi: 10.1055/s-0043-120763. Epub 2017 Nov 10. PubMed PMID: 29126336.	downregulated	0.4	heart adaptations to exercise	miRNA_Sport_Training_programmes	6-week sprint interval training - running	recreational runners	28	chronic	chronic		chronic
8	hsa-miR-486	plasma	Denham J, Gray A, Scott-Hamilton J, Hagstrom AD. Sprint Interval Training Decreases Circulating MicroRNAs Important for Muscle Development. Int J Sports Med. 2018 Jan;39(1):67-72. doi: 10.1055/s-0043-120763. Epub 2017 Nov 10. PubMed PMID: 29126336.	downregulated	0.4	heart adaptations to exercise	miRNA_Sport_Training_programmes	6-week sprint interval training - running	recreational runners	28	chronic	chronic		chronic
9	hsa-miR-486	serum	Aoi W, Ichikawa H, Mune K, Tanimura Y, Mizushima K, Naito Y, Yoshikawa T. Muscle-enriched microRNA miR-486 decreases in circulation in response to exercise in young men. Front Physiol. 2013 Apr 11;4:80. doi: 10.3389/fphys.2013.00080. eCollection 2013. PubMed PMID: 23596423; PubMed Central PMCID: PMC3622901.	downregulated		muscle damage	miRNA_Sport_Training_programmes	4-week aerobic training - cycling	recreational cyclers	11	chronic		chronic	chronic
