# Supplementary material for: Altered Circulating MicroRNA Profiles After Endurance Training: A Cohort Study of Ultramarathon Runners
Source: Front Physiol. 2022 Jan 25;12:792931. doi: 10.3389/fphys.2021.792931 (PMC8824535; doi:10.3389/fphys.2021.792931)
Supplement: Supplementary file 3 [file Table_2.XLSX]

## Sheet: GO terms
GO_angiogenesis	GO_cardiac_muscle_functions	GO_coagulation	GO_fibrosis	GO_hemopoiesis	GO_inflammation	GO_muscle_hypertrophy	GO_platelet _activity
negative regulation of angiogenesis	negative regulation of cardiac muscle cell apoptotic process	coagulation	fibroblast activation	hemopoiesis	inflammatory response	negative regulation of cardiac muscle hypertrophy	platelet activation
positive regulation of angiogenesis	positive regulation of cardiac muscle cell differentiation	activation of blood coagulation via clotting cascade	fibroblast proliferation	post-embryonic hemopoiesis	negative regulation of inflammatory response	positive regulation of cardiac muscle hypertrophy in response to stress	platelet dense granule organization
positive regulation of sprouting angiogenesis	positive regulation of cardiac muscle cell proliferation	blood coagulation	negative regulation of fibroblast apoptotic process	definitive hemopoiesis	positive regulation of inflammatory response	positive regulation of cardiac muscle hypertrophy	platelet degranulation
positive regulation of cell migration involved in sprouting angiogenesis	negative regulation of cardiac muscle myoblast proliferation	blood coagulation, common pathway	negative regulation of fibroblast proliferation	embryonic hemopoiesis	inflammatory response to antigenic stimulus	positive regulation of smooth muscle hypertrophy	platelet alpha granule lumen
negative regulation of sprouting angiogenesis	negative regulation of cardiac muscle cell proliferation	blood coagulation, extrinsic pathway	positive regulation of fibroblast apoptotic process	regulation of hemopoiesis	regulation of inflammatory response	cardiac muscle hypertrophy	platelet-derived growth factor receptor binding
negative regulation of cell migration involved in sprouting angiogenesis	negative regulation of cardiac muscle hypertrophy	blood coagulation, fibrin clot formation	positive regulation of fibroblast proliferation	fibroblast growth factor receptor signaling pathway involved in hemopoiesis	negative regulation of cytokine production involved in inflammatory response	negative regulation of cardiac muscle hypertrophy in response to stress	positive regulation of cell proliferation by VEGF-activated platelet derived growth factor receptor signaling pathway
negative regulation of blood vessel endothelial cell proliferation involved in sprouting angiogenesis	regulation of cardiac muscle contraction by regulation of the release of sequestered calcium ion	blood coagulation, intrinsic pathway	regulation of fibroblast proliferation	negative regulation of hemopoiesis	negative regulation of connective tissue replacement involved in inflammatory response wound healing	skeletal muscle hypertrophy	negative regulation of platelet-derived growth factor receptor-beta signaling pathway
positive regulation of blood vessel endothelial cell proliferation involved in sprouting angiogenesis	regulation of ventricular cardiac muscle cell membrane depolarization	negative regulation of blood coagulation	cellular response to fibroblast growth factor stimulus	primitive hemopoiesis	negative regulation of inflammatory response to wounding	negative regulation of muscle hypertrophy	negative regulation of platelet activation
positive regulation of cell adhesion involved in sprouting angiogenesis	positive regulation of cardiac muscle contraction	negative regulation of coagulation	fibroblast apoptotic process		acute inflammatory response to antigenic stimulus	regulation of cardiac muscle hypertrophy in response to stress	platelet-derived growth factor receptor signaling pathway
angiogenesis	positive regulation of ryanodine-sensitive calcium-release channel activity by adrenergic receptor signaling pathway involved in positive regulation of cardiac muscle contraction	positive regulation of blood coagulation	fibroblast growth factor binding		positive regulation of cytokine production involved in inflammatory response	cardiac muscle hypertrophy in response to stress	cellular response to platelet-derived growth factor stimulus
lymphangiogenesis	positive regulation of voltage-gated potassium channel activity involved in ventricular cardiac muscle cell action potential repolarization	positive regulation of coagulation	fibroblast growth factor receptor apoptotic signaling pathway		cytokine production involved in inflammatory response	muscle hypertrophy	platelet alpha granule
regulation of angiogenesis	negative regulation of cardiac conduction	protein C inhibitor-coagulation factor V complex	fibroblast growth factor receptor binding		acute inflammatory response	regulation of cardiac muscle hypertrophy	negative regulation of platelet aggregation
cell migration involved in sprouting angiogenesis	negative regulation of membrane repolarization during cardiac muscle cell action potential	protein C inhibitor-coagulation factor Xa complex	fibroblast growth factor receptor signaling pathway		positive regulation of acute inflammatory response	smooth muscle hypertrophy	platelet-derived growth factor binding
sprouting angiogenesis	positive regulation of cardiac vascular smooth muscle cell differentiation	protein C inhibitor-coagulation factor XI complex	fibroblast growth factor-activated receptor activity		chronic inflammatory response	chondrocyte hypertrophy	platelet formation
angiogenesis involved in coronary vascular morphogenesis	negative regulation of cell growth involved in cardiac muscle cell development	regulation of blood coagulation	fibroblast migration		negative regulation of inflammatory response to antigenic stimulus	positive regulation of skeletal muscle hypertrophy	platelet morphogenesis
angiogenesis involved in wound healing	positive regulation of cell growth involved in cardiac muscle cell development	regulation of blood coagulation, intrinsic pathway	negative regulation of fibroblast growth factor production		negative regulation of chronic inflammatory response	negative regulation of skeletal muscle hypertrophy	platelet dense tubular network membrane
negative regulation of lymphangiogenesis	cell growth involved in cardiac muscle cell development	response to anticoagulant	negative regulation of fibroblast growth factor receptor signaling pathway		leukocyte chemotaxis involved in inflammatory response		platelet-derived growth factor receptor-beta signaling pathway
regulation of sprouting angiogenesis	positive regulation of cardiac muscle hypertrophy in response to stress		negative regulation of fibroblast migration		positive regulation of respiratory burst involved in inflammatory response		platelet dense granule lumen
cell migration involved in coronary angiogenesis	positive regulation of cardiac muscle tissue regeneration		positive regulation of fibroblast migration		regulation of chronic inflammatory response		platelet alpha granule membrane
regulation of cell migration involved in sprouting angiogenesis	negative regulation of cardiac muscle cell differentiation		regulation of fibroblast apoptotic process		connective tissue replacement involved in inflammatory response wound healing		regulation of platelet aggregation
positive regulation of lymphangiogenesis	regulation of ventricular cardiac muscle cell membrane repolarization		response to fibroblast growth factor		chronic inflammatory response to antigenic stimulus		platelet aggregation
blood vessel endothelial cell proliferation involved in sprouting angiogenesis	regulation of membrane repolarization during ventricular cardiac muscle cell action potential		type 1 fibroblast growth factor receptor binding		positive regulation of chronic inflammatory response to non-antigenic stimulus		platelet activating factor metabolic process
intussusceptive angiogenesis	positive regulation of cardiac muscle hypertrophy		type 2 fibroblast growth factor receptor binding				serotonin secretion by platelet
negative regulation of cell adhesion involved in sprouting angiogenesis	epithelial to mesenchymal transition involved in cardiac fibroblast development						positive regulation of platelet-derived growth factor production
	negative regulation of membrane repolarization during atrial cardiac muscle cell action potential						platelet dense tubular network
	positive regulation of cardiac muscle cell apoptotic process
	cardiac muscle hypertrophy
	cardiac muscle tissue growth involved in heart morphogenesis
	regulation of canonical Wnt signaling pathway involved in cardiac muscle cell fate commitment
	regulation of atrial cardiac muscle cell membrane depolarization
	negative regulation of cardiac muscle tissue growth
	negative regulation of cardiac muscle hypertrophy in response to stress
	cardiac myofibril
	cardiac myofibril assembly
	cardiac epithelial to mesenchymal transition
	cardiac ventricle morphogenesis
	ventricular cardiac muscle cell development
	cardiac conduction
	cardiac right ventricle morphogenesis
	ventricular cardiac muscle tissue development
	cardiac muscle contraction
	cardiac muscle cell development
	negative regulation of cardiac muscle cell myoblast differentiation
	regulation of cardiac conduction
	positive regulation of cardiac muscle tissue development
	cardiac muscle fiber development
	cardiac muscle tissue morphogenesis
	relaxation of cardiac muscle
	Purkinje myocyte to ventricular cardiac muscle cell signaling
	regulation of cardiac muscle contraction
	cell communication by electrical coupling involved in cardiac conduction
	regulation of cardiac muscle contraction by calcium ion signaling
	regulation of ventricular cardiac muscle cell action potential
	ventricular cardiac muscle cell action potential
	regulation of atrial cardiac muscle cell action potential
	left ventricular cardiac muscle tissue morphogenesis
	voltage-gated potassium channel activity involved in ventricular cardiac muscle cell action potential repolarization
	regulation of heart rate by cardiac conduction
	membrane repolarization during ventricular cardiac muscle cell action potential
	positive regulation of cardiac muscle myoblast proliferation
	ventricular cardiac muscle tissue morphogenesis
	atrial cardiac muscle tissue morphogenesis
	cardiac muscle cell proliferation
	regulation of cardiac muscle hypertrophy in response to stress
	ventricular cardiac myofibril assembly
	cardiac muscle hypertrophy in response to stress
	cardiac muscle cell action potential involved in contraction
	voltage-gated sodium channel activity involved in cardiac muscle cell action potential
	membrane depolarization during cardiac muscle cell action potential
	adenylate cyclase-activating adrenergic receptor signaling pathway involved in cardiac muscle relaxation
	positive regulation of relaxation of cardiac muscle
	cardiac muscle cell differentiation
	cardiac right ventricle formation
	cardiac neural crest cell migration involved in outflow tract morphogenesis
	cardiac neural crest cell development involved in outflow tract morphogenesis
	negative regulation of cardiac muscle contraction
	positive regulation of cardiac endothelial to mesenchymal transition
	regulation of cardiac muscle cell membrane potential
	sodium:proton antiporter activity involved in regulation of cardiac muscle cell membrane potential
	cardiac muscle cell contraction
	regulation of the force of heart contraction by cardiac conduction
	regulation of cardiac muscle cell contraction
	cardiac muscle tissue development
	cardiac septum development
	cardiac septum morphogenesis
	regulation of cell communication by electrical coupling involved in cardiac conduction
	cardiac ventricle development
	ventricular cardiac muscle cell differentiation
	cardiac atrium morphogenesis
	cardiac muscle tissue growth
	membrane repolarization during cardiac muscle cell action potential
	regulation of membrane depolarization during cardiac muscle cell action potential
	cardiac cell fate specification
	cardiac neural crest cell development involved in heart development
	cardiac ventricle formation
	cardiac left ventricle morphogenesis
	cardiac muscle cell fate commitment
	atrial cardiac muscle cell action potential
	gap junction channel activity involved in SA node cell-atrial cardiac muscle cell electrical coupling
	SA node cell to atrial cardiac muscle cell communication by electrical coupling
	negative regulation of cardiac chamber formation
	cardiac vascular smooth muscle cell differentiation
	positive regulation of cardiac neural crest cell migration involved in outflow tract morphogenesis
	atrial cardiac muscle cell development
	voltage-gated calcium channel activity involved in cardiac muscle cell action potential
	membrane depolarization during atrial cardiac muscle cell action potential
	cardiac muscle cell apoptotic process
	regulation of cardiac muscle hypertrophy
	canonical Wnt signaling pathway involved in cardiac muscle cell fate commitment
	cardiac conduction system development
	regulation of cardiac muscle cell proliferation
	positive regulation of cardiac ventricle development
	regulation of cardiac muscle cell action potential involved in regulation of contraction
	negative regulation of cardiac muscle tissue development
	right ventricular cardiac muscle tissue morphogenesis
	atrial cardiac muscle tissue development
	regulation of atrial cardiac muscle cell membrane repolarization
	cardiac muscle tissue regeneration
	cardiac cell fate determination
	regulation of cardiac cell fate specification
	cardiac vascular smooth muscle cell development
	negative regulation of canonical Wnt signaling pathway involved in cardiac muscle cell fate commitment
	voltage-gated potassium channel activity involved in cardiac muscle cell action potential repolarization
	cardiac muscle cell-cardiac muscle cell adhesion
	cardiac chamber formation
	cardiac right atrium morphogenesis
	positive regulation of cardiac epithelial to mesenchymal transition
	cardiac atrium formation
	membrane repolarization during atrial cardiac muscle cell action potential
	cardiac muscle thin filament assembly
	positive regulation of atrial cardiac muscle cell action potential
	canonical Wnt signaling pathway involved in positive regulation of cardiac outflow tract cell proliferation
	calcium-transporting ATPase activity involved in regulation of cardiac muscle cell membrane potential
	ventricular cardiac muscle cell membrane repolarization
	negative regulation of membrane depolarization during cardiac muscle cell action potential
	voltage-gated potassium channel activity involved in atrial cardiac muscle cell action potential repolarization
	cell-cell signaling involved in cardiac conduction
	positive regulation of voltage-gated potassium channel activity involved in atrial cardiac muscle cell action potential repolarization
	regulation of cardiac muscle tissue development
	epicardium-derived cardiac fibroblast cell development
	cardiac endothelial to mesenchymal transition
	cardiac muscle cell action potential
	regulation of relaxation of cardiac muscle
	cardiac muscle cell myoblast differentiation
	positive regulation of cardiac muscle fiber development
	negative regulation of relaxation of cardiac muscle
	cardiac left ventricle formation
	cardiac Troponin complex
	SA node cell to atrial cardiac muscle cell signaling
	planar cell polarity pathway involved in cardiac right atrium morphogenesis
	planar cell polarity pathway involved in cardiac muscle tissue morphogenesis
	regulation of cardiac muscle cell action potential
	gap junction channel activity involved in cardiac conduction electrical coupling
	negative regulation of cardiac myofibril assembly
	negative regulation of membrane repolarization during ventricular cardiac muscle cell action potential
	post-embryonic cardiac muscle cell growth involved in heart morphogenesis
	positive regulation of canonical Wnt signaling pathway involved in cardiac muscle cell fate commitment
	positive regulation of cell communication by electrical coupling involved in cardiac conduction
	negative regulation of cardiac muscle tissue regeneration
	regulation of membrane repolarization during atrial cardiac muscle cell action potential
	regulation of membrane repolarization during cardiac muscle cell action potential
	negative regulation of ventricular cardiac muscle cell action potential
	cardiac cell development
	gap junction channel activity involved in atrial cardiac muscle cell-AV node cell electrical coupling
	gap junction channel activity involved in Purkinje myocyte-ventricular cardiac muscle cell electrical coupling
	atrial cardiac muscle cell to AV node cell communication by electrical coupling
	Purkinje myocyte to ventricular cardiac muscle cell communication by electrical coupling
	cell communication involved in cardiac conduction
	calcium:sodium antiporter activity involved in regulation of cardiac muscle cell membrane potential
	cardiac chamber development
	atrial cardiac muscle cell to AV node cell communication
	SA node cell to atrial cardiac muscle cell communication
	negative regulation of cardiac vascular smooth muscle cell differentiation
	positive regulation of membrane depolarization during cardiac muscle cell action potential
	cardiac neuron differentiation
	regulation of voltage-gated potassium channel activity involved in ventricular cardiac muscle cell action potential repolarization
